# Supplementary material for: Unsupervised encoding selection through ensemble pruning for biomedical classification
Source: BioData Min. 2023 Mar 16;16:10. doi: 10.1186/s13040-022-00317-7 (PMC10018861; doi:10.1186/s13040-022-00317-7)
Supplement: Supplementary file 1 — Additional file 1. [file 13040_2022_317_MOESM1_ESM.zip]

Archive with 11 entries (10 files):
- supplements/
- supplements/acp_mlacpR1.pdf
- supplements/aip_antiinflamR1.pdf
- supplements/amp_antibp2R1.pdf
- supplements/atb_antitbpR1.pdf
- supplements/avp_amppredR1.pdf
- supplements/cpp_mlcppR1.pdf
- supplements/hem_hemopiR1.pdf
- supplements/isp_il10predR1.pdf
- supplements/nep_neuropipredR1.pdf
- supplements/pip_pipelR1.pdf
